# Supplementary material for: Impact of micro-habitat fragmentation on microbial population growth dynamics
Source: ISME J. 2024 Dec 23;19(1):wrae256. doi: 10.1093/ismejo/wrae256 (PMC11964898; doi:10.1093/ismejo/wrae256)
Supplement: manual_cell_counts_in_representiative_droplets_all_wrae256 [file manual_cell_counts_in_representiative_droplets_all_wrae256.xlsx]

## Sheet: Sheet1
3.12915	5	5	7	8	10	12	13	13	14	15	14
	5	7	7	8	10	6	12	12	12	16	17
	5	5.03255	7	8	10	11.309	12.8032	12.6741	13	15.9983	17
	3	4	5	7	10	11	12	12	12	15	15
3.25364	4	2	6	6	7	8	7	7	9	11	11
	6	7	6	4	8	3	8	8	10	13	12
	4.02197	2.08139	6	5.91892	7.06755	7.42419	7.19683	7.32595	9.5	12.9967	12
	3	4	6	6	6	6	8	8	9	10	10
3.2582	2	3	3	5	4	7	9	13	12	12	11
	4	2	1	4	1	4	5	8	12	12	12
	2.02197	2.98372	2.94964	4.95946	3.79736	6.65451	8.2127	11.3703	12	12	12
	2	3	?	3	3	?	4	6	7	12	16
3.2582	4	6	4	8	8	8	9	7	3	15	15
	6	4	5	8	6	3	9	9	4	13	15
	4.02197	5.96745	4.02518	8	7.86491	7.42419	9	7.6519	3.5	13.0033	15
	2	4	5	8	9	9	11	11	11	11	13
3.32155	4	7	5	7	8	11	13	9	11	9	11
	5	11	5	6	10	12	13	9	12	10	13
	4.01099	7.06511	5	6.95946	8.13509	11.1152	13	9	11.5	9.99834	13
	2	4	5	6	8	11	12	12	12	12	12
3.33542	8	2	4	4	4	6	9	8	10	13	17
	4	5	2	4	1	2	3	4	8	8	17
	7.95605	2.04883	3.94964	4	3.79736	5.53935	7.81904	6.6962	9	8.00831	17
	1	3	4	5	5	6	6	6	6	14	16
3.38716	2	3	4	6	3	8	4	12	13	15	13
	2	4	4	7	0	9	5	11	16	19	19
	2	3.01628	4	6.04054	2.79736	8.11516	4.19683	11.6741	14.5	18.9934	19
	1	2	4	4		7	7	9	14	15	15
3.45769	1	4	7	10	11	12	19	17	19	20	23
	4	6	6	9	11	10	20	15	22	22	22
	1.03296	4.03255	6.97482	9.95946	11	11.7697	19.1968	16.3481	20.5	21.9967	22
	2	2	6	8	10	10	19	19	20	22	22
3.49178	4	4	5	4	7	8	14	14	15	17	16
	5	6	6	4	7	9	14	14	15	16	16
	4.01099	4.03255	5.02518	4	7	8.11516	14	14	15	16.0017	16
	3	6	8	10	13	13	15	15	15	17	17
3.50367	3	4	6	11	12	21	21	22	24	27	23
	5	8	8	11	14	18	23	24	24	30	23
	3.02197	4.06511	6.05036	11	12.1351	20.6545	21.3937	22.6519	24	29.995	23
	2	3	8	11	14	21	23	24	24	24	24
3.51068	2	3	6	8	10	11	16	14	17	20	16
	4	5	8	11	10	15	20	10	21	22	22
	2.02197	3.03255	6.05036	8.12162	10	11.4606	16.7873	12.6962	19	21.9967	22
	2	3	7	9	11	15	17	18	18	18	18
3.51664	2	3	7	10	8	11	13	14	17	37	36
	5	6	4	7	5	6	12	8	13	48	47
	2.03296	3.04883	6.92446	9.87838	7.79736	10.4242	12.8032	12.0443	15	47.9817	47
	2	4	8	12	12	16	20	20	26	40	40
3.52989	2	6	7	10	9	6	10	11	14	17	15
	3	7	8	8	11	6	13	17	17	19	19
	2.01099	6.01628	7.02518	9.91892	9.13509	6	10.5905	12.9557	15.5	18.9967	19
	4	6	8	9	11	11	14	17	18	18	18
3.57941	6	9	12	11	13	10	13	15	15	18	20
	8	11	11	12	13	6	14	15	15	23	32
	6.02197	9.03255	11.9748	11.0405	13	9.53935	13.1968	15	15	22.9917	32
	4	6	8	10	11	11	14	14	14	19	23
3.59113	6	4	9	12	17	15	13	19	22	27	26
	6	5	10	12	13	16	11	24	24	30	30
	6	4.01628	9.02518	12	16.7298	15.1152	12.6063	20.6297	23	29.995	30
	4	7	14	17	26	30	30	31	31	31	31
3.6358	7	9	7	12	10	16	19	13	13	25	21
	5	10	8	10	6	10	14	7	9	21	17
	6.97803	9.01628	7.02518	11.9189	9.72981	15.309	18.0159	11.0443	11	21.0066	17
	3	5	6	9	12	13	16	16	17	21	21
3.647	3	2	6	8	7	9	19	13	19	23	20
	4	4	5	6	6	1	20	5	14	24	28
	3.01099	2.03255	5.97482	7.91892	6.93245	8.0787	19.1968	10.3924	16.5	23.9983	28
	2	4	6	8	10	15	17	18	19	24	24
3.66033	4	7	5	10	12	15	20	19	20	22	22
	5	8	6	9	10	14	20	21	24	23	23
	4.01099	7.01628	5.02518	9.95946	11.8649	14.8848	20	19.6519	22	22.9983	23
	4	8	9	12	15	16	22	24	24	24	24
3.66145	4	4	5	7	8	9	14	16	18	26	22
	6	6	5	3	6	5	15	16	20	27	27
	4.02197	4.03255	5	6.83784	7.86491	8.53935	14.1968	16	19	26.9983	27
	2	4	5	6	9	12	12	17	19	25	25
3.66759	2	4	5	10	5	10	17	13	20	24	20
	5	7	6	9	6	10	17	9	17	23	25
	2.03296	4.04883	5.02518	9.95946	5.06755	10	17	11.6962	18.5	23.0017	25
	2	4	6	8	9	10	16	18	20	22	24
3.69809	5	10	12	15	20	25	24	27	32	33	31
	5	9	13	16	19	25	27	31	34	34	35
	5	9.98372	12.0252	15.0405	19.9325	25	24.5905	28.3038	33	33.9983	35
	6	8	14	18	22	29	29	30	32	32	32
3.73728	8	11	13	15	18	29	32	32	34	35	34
	6	10	15	14	16	26	33	32	34	35	38
	7.97803	10.9837	13.0504	14.9595	17.8649	28.6545	32.1968	32	34	35	38
	4	7	14	15	16	20	30	30	30	33	33
3.74136	3	5	7	8	10	18	21	14	19	28	29
	4	5	8	8	7	16	19	13	20	40	37
	3.01099	5	7.02518	8	9.79736	17.7697	20.6063	13.6741	19.5	39.9801	37
	2	4	7	11	14	19	24	24	27	33	37
3.74145	7	8	14	18	20	24	30	32	34	27	34
	6	11	17	18	25	22	30	31	34	25	35
	6.98901	8.04883	14.0755	18	20.3377	23.7697	30	31.6741	34	25.0033	35
	4	8	16	19	23	31	36	36	38	38	38
3.78982	2	4	7	10	15	16	17	14	24	32	35
	5	7	7	9	14	13	18	10	19	34	30
	2.03296	4.04883	7	9.95946	14.9325	15.6545	17.1968	12.6962	21.5	33.9967	30
	2	4	8	10	15	16	17	18	26	34	34
3.83267	6	6	10	15	20	25	27	31	36	44	43
	6	7	11	17	23	24	30	31	39	46	49
	6	6.01628	10.0252	15.0811	20.2026	24.8848	27.5905	31	37.5	45.9967	49
	4	6	12	16	22	25	29	34	37	46	46
3.87675	3	3	6	9	12	13	12	16	24	34	37
	3	5	5	11	13	11	13	15	24	37	38
	3	3.03255	5.97482	9.08108	12.0675	12.7697	12.1968	15.6741	24	36.995	38
	3	4	6	10	12	12	12	15	20	33	38
3.7449	3	4	8	11	17	14	23	21	28	32	31
	3	7	8	11	13	12	24	20	32	33	34
	3	4.04883	8	11	16.7298	13.7697	23.1968	20.6741	30	32.9983	34
	2	4	8	12	15	15	23	23	23	31	33
3.87668	2	4	2	9	8	15	23	27	27	38	48
	4	6	1	6	7	12	27	26	30	46	53
	2.02197	4.03255	1.97482	8.87838	7.93245	14.6545	23.7873	26.6741	28.5	45.9867	53
	2	4	4	7	7	12	20	22	23	38	44
3.55417	2	5	6	9	11	12	20	16	14	25	20
	4	6	8	10	9	12	21	19	18	25	30
	2.02197	5.01628	6.05036	9.04054	10.8649	12	20.1968	16.9778	16	25	30
	2	4	4	6	6	10	15	16	16	20	20
3.63783	3	5	5	8	13	14	20	19	21	31	27
	8	7	7	9	11	14	17	19	23	29	31
	3.05493	5.03255	5.05036	8.04054	12.8649	14	19.4095	19	22	29.0033	31
	2	5	6	8	9	14	18	18	19	25	27
3.35967	4	4	6	5	9	12	11	6	11	12	10
	4	1	3	2	7	9	10	4	5	11	10
	4	3.95117	5.92446	4.87838	8.86491	11.6545	10.8032	5.3481	8	11.0017	10
	1	1	4	4	10	11	11	11	11	16	16
3.45454	4	7	10	14	16	15	15	15	15	19	16
	8	10	9	15	17	15	17	14	17	18	18
	4.04395	7.04883	9.97482	14.0405	16.0675	15	15.3937	14.6741	16	18.0017	18
	4	6	9	14	16	16	16	16	16	16	17
3.26372	4	4	1	6	9	8	8	9	10	20	17
	2	5	1	9	9	9	8	13	11	20	20
	3.97803	4.01628	1	6.12162	9	8.11516	8	10.3038	10.5	20	20
	1	3		6	8	8	9	9	10	17	17
3.54288	1	2	3	6	8	6	10	12	7	17	16
	2	3	3	5	8	3	11	10	2	20	16
	1.01099	2.01628	3	5.95946	8	5.65451	10.1968	11.3481	4.5	19.995	16
	1	2	3	6	7	7	11	12	12	17	18
3.98576	3	8	10	16	15	23	24	25	27	36	32
	5	8	13	15	13	24	28	25	30	39	38
	3.02197	8	10.0755	15.9595	14.8649	23.1152	24.7873	25	28.5	38.995	38
	2	4	9	16	22	31	33	34	35	35	35
3.98053	4	6	13	19	20	26	34	42	45	49	45
	7	13	15	19	17	23	36	41	49	53	52
	4.03296	6.11394	13.0504	19	19.7974	25.6545	34.3937	41.6741	47	52.9934	52
	3	6	13	23	23	39	48	53	54	54	54
3.93062	4	4	6	8	9	15	15	17	22	17	22
	4	5	5	7	10	13	15	18	19	24	27
	4	4.01628	5.97482	7.95946	9.06755	14.7697	15	17.3259	20.5	23.9884	27
	2	4	5	8	10	16	16	20	20	23	26
3.91536	4	10	6	10	12	17	26	23	32	37	36
	7	13	9	11	12	20	26	24	30	40	40
	4.03296	10.0488	6.07554	10.0405	12	17.3455	26	23.3259	31	39.995	40
	1	6	9	11	17	21	26	27	34	37	37
3.90423	2	5	5	4	8	11	12	23	29	42	50
	5	5	5	5	10	12	10	21	28	45	54
	2.03296	5	5	4.04054	8.13509	11.1152	11.6063	22.3481	28.5	44.995	54
	2	4	6	8	10	14	16	26	29	37	44
3.22279	2	1	0	8	10	12	14	19	17	19	20
	3	3	8	10	11	14	15	18	17	20	19
	2.01099	1.03255	0.201431	8.08108	10.0675	12.2303	14.1968	18.6741	17	19.9983	19
	2	4	8	11	15	15	21	22	22	22	22
3.30711	8	4	26	18	13	8	10	9	13	8	14
	13	5	42	8	18	9	14	15	15	9	14
	8.05493	4.01628	26.4029	17.5946	13.3377	8.11516	10.7873	10.9557	14	8.99834	14
	2	4	8	11	13	13	15	15	18	7	17
3.50354	1	4	5	7	10	8	9	13	15	20	19
	4	8	8	8	10	12	12	16	15	19	21
	1.03296	4.06511	5.07554	7.04054	10	8.46065	9.59048	13.9778	15	19.0017	21
	1	2	4	8	13	15	16	18	21	21	21
3.51968	1	1	8	7	8	8	8	12	14	15	15
	1	3	15	9	7	8	10	12	15	16	15
	1	1.03255	8.17625	7.08108	7.93245	8	8.39365	12	14.5	15.9983	15
	1	2	4	5	8	8	11	14	15	15	16
3.54609	2	2	3	5	8	12	14	15	16	21	23
	12	2	3	7	10	11	15	12	16	17	23
	2.10987	2	3	5.08108	8.13509	11.8848	14.1968	14.0222	16	17.0066	23
	1	2	4	8	9	16	18	20	22	22	22
3.56543	3	3	8	13	12	19	17	16	17	20	19
	4	6	15	14	15	19	17	16	19	21	20
	3.01099	3.04883	8.17625	13.0405	12.2026	19	17	16	18	20.9983	20
	4	8	12	16	21	27	29	29	29	29	29
3.64544	1	3	5	8	10	16	17	17	16	22	23
	3	4	8	11	11	17	16	17	16	24	23
	1.02197	3.01628	5.07554	8.12162	10.0675	16.1152	16.8032	17	16	23.9967	23
	1	2	5	9	11	16	16	16	20	21	24
3.65609	3	3	8	8	8	9	15	14	14	15	16
	3	6	10	9	10	13	13	10	11	14	14
	3	3.04883	8.05036	8.04054	8.13509	9.46065	14.6063	12.6962	12.5	14.0017	14
	2	3	4	6	7	11	13	14	15	16	17
3.65776	2	4	8	5	9	10	8	15	10	15	18
	4	10	21	6	9	10	10	16	9	15	17
	2.02197	4.09766	8.32732	5.04054	9	10	8.39365	15.3259	9.5	15	17
	2	3	4	5	8	10	14	16	17	18	20
3.69236	1	2	4	5	7	9	15	16	15	22	22
	3	2	5	6	8	13	15	16	15	20	22
	1.02197	2	4.02518	5.04054	7.06755	9.46065	15	16	15	20.0033	22
	1	2	4	6	8	14	16	16	17	22	23
3.78205	1	2	2	2	4	7	9	9	13	25	24
	3	3	4	4	4	7	11	9	18	26	24
	1.02197	2.01628	2.05036	2.08108	4	7	9.39365	9	15.5	25.9983	24
	1	2	4	6	8	11	14	16	20	33	33
3.82741	2	4	7	13	12	11	17	16	18	26	26
	5	7	15	10	12	13	18	17	20	24	25
	2.03296	4.04883	7.20143	12.8784	12	11.2303	17.1968	16.3259	19	24.0033	25
	2	4	5	8	10	14	16	18	20	24	25
3.8554	9	3	5	10	16	16	28	32	31	34	32
	27	5	10	14	16	21	27	32	31	36	36
	9.19776	3.03255	5.12589	10.1622	16	16.5758	27.8032	32	31	35.9967	36
	2	4	8	15	16	20	30	32	37	37	37
3.86126	1	1	0	2	2	5	8	8	11	32	47
	4	1	2	4	3	5	8	8	12	33	50
	1.03296	1	0.0503577	2.08108	2.06755	5	8	8	11.5	32.9983	50
	1	1	2	4	5	5	9	12	14	32	51
3.87109	1	2	0	3	6	6	9	14	13	26	32
	3	2	1	4	5	9	10	19	15	28	32
	1.02197	2	0.0251788	3.04054	5.93245	6.34549	9.19683	15.6297	14	27.9967	32
	1	2	3	4	7	10	13	16	17	27	32
3.9261	0	0	0	0	1	1	3	3	7	5	10
	0	0	1	0	1	1	3	3	6	6	9
	0	0	0.0251788	0	1	1	3	3	6.5	5.99834	9
	1	2	3	4	8	13	15	18	26	26	28
3.98432	2	2	3	5	7	10	15	18	18	37	44
	5	3	4	5	13	12	19	19	21	39	43
	2.03296	2.01628	3.02518	5	7.40528	10.2303	15.7873	18.3259	19.5	38.9967	43
	1	2	4	6	8	12	17	20	22	44	46
4.11289	2	5	8	10	12	17	26	29	32	49	52
	5	7	5	5	14	18	28	27	35	53	58
	2.03296	5.03255	7.92446	9.7973	12.1351	17.1152	26.3937	28.3481	33.5	52.9934	58
	2	4	5	5	13	13	25	28	31	53	53
4.13159	3	4	6	7	6	8	12	13	20	67	65
	6	7	5	7	7	8	10	11	26	43	71
	3.03296	4.04883	5.97482	7	6.06755	8	11.6063	12.3481	23	43.0399	71
	2	2	4	4	4	6	6	10	12	34	58
4.21808	3	5	8	10	9	4	20	4	32	48	57
	3	14	3	4	6	3	21	6	39	51	63
	3	5.1465	7.87411	9.75676	8.79736	3.88484	20.1968	4.6519	35.5	50.995	63
	2	4	6	7	10	10	18	16	30	47	64
4.37235	6	9	16	21	28	40	45	53	58	70	69
	13	13	13	19	23	37	50	51	62	75	83
	6.07691	9.06511	15.9245	20.9189	27.6623	39.6545	45.9841	52.3481	60	74.9917	83
	4	7	10	17	22	31	48	53	64	82	92
4.42148	2	3	5	13	13	24	22	16	28	52	134
	2	6	2	10	12	25	23	17	34	92	150
	2	3.04883	4.92446	12.8784	12.9325	24.1152	22.1968	16.3259	31	91.9335	150
	1	3	3	6	8	20	23	15	23	61	130
4.56754	7	13	1	31	41	55	70	88	89	193	251
	8	19	1	33	42	58	76	101	107	209	265
	7.01099	13.0977	1	31.0811	41.0675	55.3455	71.181	92.2373	98	208.973	265
	5	12	1	30	34	44	59	82	82	202	251
4.60921	8	18	29	42	49	52	73	60	88	215	233
	14	27	33	43	47	35	83	65	103	238	241
	8.06592	18.1465	29.1007	42.0405	48.8649	50.0422	74.9683	61.6297	95.5	237.962	241
	7	17	28	38	45	45	75	68	91	229	245
4.71191	17	27	26	40	38	25	81	46	73	156	288
	26	33	24	38	33	26	82	45	80	199	332
	17.0989	27.0977	25.9496	39.9189	37.6623	25.1152	81.1968	45.6741	76.5	198.929	332
	16	20	20	32	25	24	60			129	280
4.83819	7	5	10	15	21	32	61	73	86	195	202
	3	5	9	16	23	38	66	94	109	226	246
	6.95605	5	9.97482	15.0405	21.1351	32.691	61.9841	79.8449	97.5	225.948	246
	3	4	8	13	18	30	52	72	79	217	217
4.94193	19	26	31	38	48	40	88	55	71	204	366
	30	36	18	38	40	41	87	56	86	221	423
	19.1209	26.1628	30.6727	38	47.4596	40.1152	87.8032	55.3259	78.5	220.972	423
	17	17	25	25	26	27	56	38	53	147	341
4.73616	18	23	22	36	55	68	102	87	106	144	208
	21	30	32	27	62	67	109	87	122	185	242
	18.033	23.1139	22.2518	35.6351	55.4728	67.8848	103.378	87	114	184.932	242
	8	16	19	25	42	130	61	83	85	144	217
4.01757	3	3	3	5	8	10	14	17	20	54	48
	3	3	2	5	7	9	15	15	21	58	58
	3	3	2.97482	5	7.93245	9.88484	14.1968	16.3481	20.5	57.9934	58
	2	3	6	8	10	16	18	24	28	52	56
4.05303	5	10	8	13	17	28	32	34	34	51	57
	5	9	9	12	14	27	33	32	41	60	59
	5	9.98372	8.02518	12.9595	16.7974	27.8848	32.1968	33.3481	37.5	59.985	59
	5	8	10	15	21	32	35	35	37	50	59
4.05925	10	13	19	29	36	49	52	54	51	70	60
	18	20	23	36	45	51	55	44	52	72	65
	10.0879	13.1139	19.1007	29.2838	36.6079	49.2303	52.5905	50.7405	51.5	71.9967	65
	7	14	21	31	45	51	53	53	53	63	63
4.10131	2	3	3	6	7	15	24	23	28	61	62
	3	4	2	7	6	12	26	22	32	63	71
	2.01099	3.01628	2.97482	6.04054	6.93245	14.6545	24.3937	22.6741	30	62.9967	71
	3	4	6	8	10	23	30	31	36	63	67
4.13124	7	10	13	28	30	39	44	44	58	91	101
	7	14	11	23	24	36	46	48	61	86	102
	7	10.0651	12.9496	27.7973	29.5947	38.6545	44.3937	45.3038	59.5	86.0083	102
	6	10	16	28	37	48	52	58	68	68	76
4.15251	2	3	8	11	12	19	21	21	31	79	80
	4	9	7	11	10	15	23	24	34	83	84
	2.02197	3.09766	7.97482	11	11.8649	18.5394	21.3937	21.9778	32.5	82.9934	84
	2	4	9	14	16	26	28	32	38	80	81
4.475	3	2	6	9	12	21	38	44	49	80	89
	4	3	8	10	14	18	44	50	52	89	92
	3.01099	2.01628	6.05036	9.04054	12.1351	20.6545	39.181	45.9557	50.5	88.985	92
	4	6	10	15	22	30	48	60	62	90	90
4.51669	6	10	18	29	40	45	67	77	93	148	156
	12	14	20	30	39	48	75	89	107	163	165
	6.06592	10.0651	18.0504	29.0405	39.9325	45.3455	68.5746	80.9114	100	162.975	165
	6	12	24	38	48	64	90	112	122	154	155
4.53329	9	15	27	30	33	40	66	82	98	129	147
	13	19	25	25	34	41	70	69	93	149	164
	9.04395	15.0651	26.9496	29.7973	33.0675	40.1152	66.7873	77.7627	95.5	148.967	164
	6	12	23	36	48	64	78	85	120	132	156
4.54049	5	10	13	20	27	32	40	43	56	110	128
	9	14	16	24	30	32	44	49	66	122	140
	5.04395	10.0651	13.0755	20.1622	27.2026	32	40.7873	44.9557	61	121.98	140
	4	8	17	24	26	30	36	52	70	97	102
4.87104	15	25	37	65	87	131	153	190	214	314	334
	24	38	42	77	72	132	177	204	229	358	367
	15.0989	25.2116	37.1259	65.4865	85.9868	131.115	157.724	194.563	221.5	357.927	367
	17	32	52	95	140	160	170	190	205	338	354
4.88622	23	41	63	77	84	101	148	155	182	306	305
	34	65	66	73	76	93	156	164	205	352	367
	23.1209	41.3907	63.0755	76.8378	83.4596	100.079	149.575	157.934	193.5	351.924	367
	27	50	90	100	110	160	170	180	230	326	326
4.91181	7	20	28	30	45	27	100	111	148	294	312
	9	18	30	34	47	26	114	128	169	316	376
	7.02197	19.9674	28.0504	30.1622	45.1351	26.8848	102.756	116.541	158.5	315.963	376
	8	18	32	45	64	70	120	135	150	307	349
4.93786	3	5	10	22	24	35	50	56	69	227	477
	5	11	9	15	17	32	57	56	75	262	561
	3.02197	5.09766	9.97482	21.7162	23.5272	34.6545	51.3778	56	72	261.942	561
	5	9	16	26	32	40	52	65	75	230	489
4.97419	12	21	35	43	40	50	62	67	87	209	370
	19	23	28	33	40	55	75	77	111	229	474
	12.0769	21.0326	34.8237	42.5946	40	50.5758	64.5587	70.2595	99	228.967	474
	15	24	42	52	56	75	85	100	125	195	366
4.98935	12	28	28	47	66	104	124	185	215	418	514
	26	39	18	39	44	88	116	191	236	472	557
	12.1538	28.1791	27.7482	46.6757	64.514	102.157	122.425	186.956	225.5	471.91	557
	16	28	48	62	78	120	135	190	240	414	520
4.99678	8	14	15	32	43	45	62	64	94	286	382
	15	21	19	24	35	47	66	77	102	309	435
	8.07691	14.1139	15.1007	31.6757	42.4596	45.2303	62.7873	68.2373	98	308.962	435
	9	18	27	38	42	60	68	85	120	290	396
4.14314	1	1	4	8	12	14	22	24	27	36	34
	2	3	6	9	13	17	23	25	31	39	39
	1.01099	1.03255	4.05036	8.04054	12.0675	14.3455	22.1968	24.3259	29	38.995	39
	1	2	4	5	9	14	21	23	30	40	40
4.1726	2	3	4	8	10	15	19	23	24	32	35
	3	4	9	10	11	18	19	25	25	35	36
	2.01099	3.01628	4.12589	8.08108	10.0675	15.3455	19	23.6519	24.5	34.995	36
	2	2	4	8	11	16	18	26	27	35	38
4.22822	4	2	4	5	13	16	23	25	18	31	32
	4	5	9	5	17	20	19	25	18	30	33
	4	2.04883	4.12589	5	13.2702	16.4606	22.2127	25	18	30.0017	33
	2	2	4	6	11	18	24	30	32	38	38
4.34191	3	4	5	7	12	14	21	29	24	66	70
	5	7	16	10	14	16	23	35	29	66	72
	3.02197	4.04883	5.27697	7.12162	12.1351	14.2303	21.3937	30.9557	26.5	66	72
	3	4	5	6	10	13	20	23	23	59	68
4.49917	4	3	0	8	11	10	14	24	24	55	117
	4	5	1	9	11	17	16	23	27	64	118
	4	3.03255	0.0251788	8.04054	11	10.8061	14.3937	23.6741	25.5	63.985	118
	2	2	0	7	9	12	12	17	22	49	106
4.5793	1	2	3	4	4	9	15	23	25	76	86
	1	3	8	4	7	11	17	26	28	84	92
	1	2.01628	3.12589	4	4.20264	9.23032	15.3937	23.9778	26.5	83.9867	92
	1	2	3	4	4	9	14	22	26	77	87
4.69065	1	2	5	6	13	15	21	31	37	95	114
	4	4	6	8	13	18	23	33	37	96	125
	1.03296	2.03255	5.02518	6.08108	13	15.3455	21.3937	31.6519	37	95.9983	125
	1	2	3	5	8	13	23	33	39	107	130
4.71134	2	1	7	8	14	18	26	32	44	88	115
	3	6	17	12	17	26	30	33	42	89	130
	2.01099	1.08139	7.25179	8.16216	14.2026	18.9213	26.7873	32.3259	43	88.9983	130
	2	2	5	7	14	17	25	35	52	97	122
4.76968	2	4	10	10	13	17	22	33	43	130	149
	6	10	24	11	15	23	27	33	47	139	158
	2.04395	4.09766	10.3525	10.0405	13.1351	17.691	22.9841	33	45	138.985	158
	2	4	5	9	13	19	22	33	44	131	161
4.82471	2	6	0	14	24	23	31	42	32	75	174
	6	8	4	21	27	31	31	40	34	83	209
	2.04395	6.03255	0.100715	14.2838	24.2026	23.9213	31	41.3481	33	82.9867	209
	2	4	0	8	17	20	27	34	36	73	180
4.83192	0	3	4	6	9	9	12	18	25	56	99
	0	4	14	8	11	11	13	18	28	60	115
	0	3.01628	4.25179	6.08108	9.13509	9.23032	12.1968	18	26.5	59.9934	115
	28	35	35	37	43	46	48	48	51	55	102
4.8421	2	6	5	14	24	28	31	31	25	141	302
	2	7	15	14	25	34	37	37	28	163	311
	2	6.01628	5.25179	14	24.0675	28.691	32.181	32.9557	26.5	162.963	311
	2	2	5	12	21	27	29	30	30	146	310
4.8556	10	0	6	11	14	24	23	32	32	108	198
	10	0	18	16	17	23	26	32	38	119	205
	10	0	6.30215	11.2027	14.2026	23.8848	23.5905	32	35	118.982	205
	3	0	4	5	9	13	21	24	30	88	186
4.87706	1	1	2	4	5	9	11	17	14	94	154
	1	1	6	5	10	13	16	19	19	98	173
	1	1	2.10072	4.04054	5.33773	9.46065	11.9841	17.6519	16.5	97.9934	173
	1	1	2	2	6	10	12	13	14	107	169
4.94557	0	2	2	12	17	19	15	27	39	122	247
	1	1	2	12	23	21	14	28	40	137	261
	0.0109869	1.98372	2	12	17.4053	19.2303	14.8032	27.3259	39.5	136.975	261
	1	1	3	8	13	19	22	24	32	134	249
4.27872	1	2	3	4	8	10	15	21	29	57	62
	1	2	6	4	7	13	15	23	29	58	63
	1	2	3.07554	4	7.93245	10.3455	15	21.6519	29	57.9983	63
	1	2	3	4	7	8	15	21	29	58	62
4.28738	1	1	2	6	7	8	16	17	18	28	30
	5	2	8	6	9	10	17	18	20	27	31
	1.04395	1.01628	2.15107	6	7.13509	8.23032	16.1968	17.3259	19	27.0017	31
	1	1	2	5	8	15	21	22	23	42	48
4.1718	4	5	10	15	15	27	27	23	28	53	56
	5	9	12	14	16	22	24	23	18	44	55
	4.01099	5.06511	10.0504	14.9595	15.0675	26.4242	26.4095	23	23	44.015	55
	3	6	8	10	11	21	21	24	27	68	68
4.1733	0	0	1	8	8	7	14	19	17	55	59
	0	4	9	9	14	11	12	21	22	59	62
	0	0.0651098	1.20143	8.04054	8.40528	7.46065	13.6063	19.6519	19.5	58.9934	62
	1	1	0	7	7	9	11	19	21	61	68
4.27287	3	4	0	9	15	18	30	30	22	47	80
	5	6	1	16	15	23	26	32	26	51	87
	3.02197	4.03255	0.0251788	9.28379	15	18.5758	29.2127	30.6519	24	50.9934	87
	2	3	0	8	10	11	18	24	24	51	80
4.29673	1	2	2	5	5	6	11	16	18	47	63
	1	6	11	5	8	12	9	17	18	54	69
	1	2.06511	2.22661	5	5.20264	6.69097	10.6063	16.3259	18	53.9884	69
	1	2	2	3	4	4	6	13	17	53	66
4.71257	2	4	6	8	13	19	31	34	44	69	73
	7	5	7	13	16	22	31	35	44	75	87
	2.05493	4.01628	6.02518	8.2027	13.2026	19.3455	31	34.3259	44	74.99	87
	1	2	5	8	12	19	30	36	42	77	90
4.82229	2	1	4	8	9	16	24	30	40	88	94
	2	2	10	10	15	17	24	35	41	92	95
	2	1.01628	4.15107	8.08108	9.40528	16.1152	24	31.6297	40.5	91.9934	95
	1	2	4	5	7	16	20	31	37	92	105
4.84391	2	4	7	10	15	15	18	17	21	62	225
	3	5	14	8	15	16	21	21	24	69	233
	2.01099	4.01628	7.17625	9.91892	15	15.1152	18.5905	18.3038	22.5	68.9884	233
	2	3	5	6	11	12	16	16	17	63	224
4.90819	5	8	12	21	32	49	69	83	97	123	124
	7	15	22	27	41	59	76	91	96	135	141
	5.02197	8.11394	12.2518	21.2432	32.6079	50.1516	70.3778	85.6076	96.5	134.98	141
	4	6	12	19	28	52	66	78	89	137	141
4.92399	1	3	6	12	17	25	34	38	50	180	255
	2	4	11	16	23	33	46	52	67	188	301
	1.01099	3.01628	6.12589	12.1622	17.4053	25.9213	36.3619	42.5633	58.5	187.987	301
	1	3	5	10	14	25	34	39	51	196	303
5.01364	14	25	34	43	59	86	103	112	158	299	432
	20	40	30	46	49	96	108	128	165	349	502
	14.0659	25.2442	33.8993	43.1216	58.3245	87.1516	103.984	117.215	161.5	348.917	502
	16	32	46	75	122	160	175	180	250	360	474
5.01979	5	9	8	21	31	30	58	84	121	193	268
	6	13	6	23	33	41	59	97	136	204	300
	5.01099	9.06511	7.94964	21.0811	31.1351	31.2668	58.1968	88.2373	128.5	203.982	300
	8	14	28	45	62	70	82	100	130	204	291
5.05169	21	38	52	74	102	124	170	209	250	403	445
	33	50	56	84	111	158	204	257	304	473	497
	21.1318	38.1953	52.1007	74.4054	102.608	127.916	176.692	224.646	277	472.884	497
	18	38	75	100	145	175	200	220	240	442	482
5.06027	7	10	18	27	34	41	56	64	98	225	286
	10	20	21	25	22	32	64	73	119	261	322
	7.03296	10.1628	18.0755	26.9189	33.1894	39.9635	57.5746	66.9335	108.5	260.94	322
	8	14	26	38	55	70	80	87	115	229	305
5.06259	19	34	45	49	72	95	140	149	170	380	487
	29	50	46	61	82	109	160	168	185	433	557
	19.1099	34.2604	45.0252	49.4865	72.6755	96.6123	143.937	155.193	177.5	432.912	557
	18	36	55	72	88	115	135	185	195	393	528
5.07453	20	36	51	81	118	160	208	218	222	358	349
	22	38	49	77	112	166	224	231	251	422	436
	20.022	36.0326	50.9496	80.8378	117.595	160.691	211.149	222.237	236.5	421.894	436
	18	33	60	115	140	160	185	190	195	396	425
5.47448	23	69	35	144	187	237	280	351	431	731	808
	31	99	39	149	200	251	284	382	446	791	915
	23.0879	69.4883	35.1007	144.203	187.878	238.612	280.787	361.104	438.5	790.9	915
	32	60	85	155	175	210	270	410	450	599	661
5.55945	33	62	113	138	169	265	413	381	517	1512	1966
	66	87	103	100	137	242	467	414	577	1663	2150
	33.3626	62.4069	112.748	136.459	166.839	262.351	423.629	391.756	547	1662.75	2150
	39	78	130	160	200	300	400	440	460	1544	2024
5.60553	49	99	113	229	236	402	519	454	811	1423	2198
	76	124	68	228	221	462	620	507	954	1875	2485
	49.2966	99.4069	111.867	228.959	234.987	408.91	538.879	471.275	882.5	1874.25	2485
	50	100	150	230	300	400	460	520	580	1363	2389
5.74116	54	82	101	168	175	249	416	546	704	995	1294
	76	109	68	176	152	246	477	638	782	1188	1469
	54.2417	82.4395	100.169	168.324	173.446	248.655	428.006	575.987	743	1187.68	1469
	51	80	140	220	300	400	520	650	800	1058	1361
5.00209	6	6	0	12	16	31	38	51	50	207	295
	8	12	7	19	25	35	48	53	65	229	318
	6.02197	6.09766	0.176252	12.2838	16.6079	31.4606	39.9683	51.6519	57.5	228.963	318
	2	4	8	16	26	37	47	61	71	234	319
5.00326	3	0	7	7	19	19	33	33	36	132	256
	3	1	23	11	24	21	35	32	36	158	278
	3	0.0162775	7.40286	7.16216	19.3377	19.2303	33.3937	32.6741	36	157.957	278
	3	5	9	13	17	23	30	37	44	143	255
5.00806	1	2	4	4	6	13	17	25	22	90	65
	2	3	15	6	10	13	18	25	28	98	81
	1.01099	2.01628	4.27697	4.08108	6.27019	13	17.1968	25	25	97.9867	81
	1	2	3	6	8	15	18	28	38	94	120
5.03049	1	2	6	10	21	22	27	39	56	95	168
	3	7	13	22	25	28	43	50	61	136	189
	1.02197	2.08139	6.17625	10.4865	21.2702	22.691	30.1492	42.5854	58.5	135.932	189
	2	4	7	12	21	27	45	58	73	154	222
5.05058	1	1	6	11	17	28	32	58	73	123	128
	5	3	18	12	19	30	46	62	82	145	154
	1.04395	1.03255	6.30215	11.0405	17.1351	28.2303	34.7556	59.3038	77.5	144.963	154
	2	4	7	14	20	40	55	79	91	150	157
5.08134	1	2	6	6	14	18	28	44	46	78	88
	2	4	14	14	18	26	32	44	45	76	93
	1.01099	2.03255	6.20143	6.32433	14.2702	18.9213	28.7873	44	45.5	76.0033	93
	4	6	11	13	22	30	43	64	69	107	145
5.11299	5	7	14	26	34	47	67	78	89	281	362
	7	10	22	32	46	50	79	96	104	296	382
	5.02197	7.04883	14.2014	26.2432	34.8106	47.3455	69.3619	83.8671	96.5	295.975	382
	6	11	18	28	43	54	80	105	145	318	404
5.12453	2	4	7	8	14	23	39	46	68	182	202
	3	8	20	14	20	27	39	54	72	204	252
	2.01099	4.06511	7.32732	8.24324	14.4053	23.4606	39	48.6076	70	203.963	252
	2	4	7	12	17	27	42	54	74	187	248
5.12547	4	0	10	22	25	34	49	51	53	207	275
	7	4	28	23	34	35	56	63	59	226	305
	4.03296	0.0651098	10.4532	22.0405	25.6079	34.1152	50.3778	54.9114	56	225.968	305
	6	8	11	21	31	43				225	281
5.50393	2	2	7	16	28	33	47	68	72	271	437
	3	8	20	18	33	42	50	75	72	310	513
	2.01099	2.09766	7.32732	16.0811	28.3377	34.0365	47.5905	70.2816	72	309.935	513
	2	4	8	18	26	41	63	84	92	294	465
5.526	3	4	9	23	31	47	54	82	90	361	358
	4	7	25	27	44	51	70	85	105	405	424
	3.01099	4.04883	9.40286	23.1622	31.8781	47.4606	57.1492	82.9778	97.5	404.927	424
	4	7	14	22	33	60	78	86	100	400	478
5.53564	12	14	1	52	62	88	109	141	139	329	723
	17	29	14	73	89	104	132	161	158	364	789
	12.0549	14.2442	1.32732	52.8514	63.8238	89.8426	113.527	147.519	148.5	363.942	789
	11	19	25	39	74	110	140	165	200	318	754
5.54494	0	3	0	0	18	25	40	21	57	405	630
	1	5	9	0	27	35	49	22	63	441	758
	0.0109869	3.03255	0.22661	0	18.6079	26.1516	41.7714	21.3259	60	440.94	758
	2	4	8	12	18	30	49	70	110	477	808
5.56164	4	4	10	22	24	31	46	74	78	309	385
	6	8	23	26	30	40	52	82	90	351	466
	4.02197	4.06511	10.3273	22.1622	24.4053	32.0365	47.181	76.6076	84	350.93	466
	2	4	8	19	29	41	62	76	98	328	447
5.7491	6	10	21	42	60	83	116	149	182	579	1069
	8	17	50	54	75	92	139	171	210	640	1421
	6.02197	10.1139	21.7302	42.4865	61.0132	84.0365	120.527	156.171	196	639.899	1421
	9	18	31	43	66	100	160	210	265	784	1420
